# Supplementary material for: Effects of Synbiotic Supplementation on Bone and Metabolic Health in Caucasian Postmenopausal Women: Rationale and Design of the OsteoPreP Trial
Source: Nutrients. 2024 Dec 6;16(23):4219. doi: 10.3390/nu16234219 (PMC11644401; doi:10.3390/nu16234219)
Supplement: Supplementary file 1 [file nutrients-16-04219-s001.zip]

Archive with 10 entries (8 files):
- nutrients-3338017-supplementary/
- nutrients-3338017-supplementary/Supplementary files/
- nutrients-3338017-supplementary/Supplementary files/Supplementary file S1.pdf
- nutrients-3338017-supplementary/Supplementary files/Supplementary file S2.pdf
- nutrients-3338017-supplementary/Supplementary files/Supplementary file S3.pdf
- nutrients-3338017-supplementary/Supplementary files/Supplementary file S4. OsteoPreP trial in-house surveys.pdf
- nutrients-3338017-supplementary/Supplementary files/Supplementary file S5.pdf
- nutrients-3338017-supplementary/Supplementary files/Supplementary file S6.pdf
- nutrients-3338017-supplementary/Supplementary files/Supplementary file S7.pdf
- nutrients-3338017-supplementary/Supplementary files/Supplementary file S8.pdf
